# Supplementary material for: The nosological status of unipolar mania and hypomania within UK Biobank according to objective and subjective measures of diurnal rest and activity
Source: Bipolar Disord. 2022 Jun 16;24(7):726–38. doi: 10.1111/bdi.13237 (PMC9796466; doi:10.1111/bdi.13237)
Supplement: Supplementary file 1 — Appendix S1 [file BDI-24-726-s003.xlsx]

## Sheet: Sheet1
1- Lithium	1- unique code	2- Other mood stabil	2 - unique code	3 - AD-SSRI	3 - unique code	4 - AD-Other	4 - unique code	5 - AP-Traditional	5 - unique code	6 - AP-second gen	6 - unique code	7 - Sedatives & hypnotics	7 - unique code
lithium product	1140867490	sodium valproate	1140872198	paroxetine	1140867888	mirtazapine	1141152732	chlorpromazine	1140879658	quetiapine	1141152848	diazepam	1140863152
Priadel (lithium)	1140867504	Epilim (sodium valproate)	1140872200	Seroxat (paroxetine)	1140882236	Zispin (mirtazapine)	1141152736	cpz - chlorpromazine	1140910358	Seroquel (quetiapine)	1141152860	diazepam product	1141157496
Camcolit (lithium)	1140867494	Depakote (semisodium valproate)	1141172838	fluoxetine	1140879540	duloxetine	1141200564	Largactil (chlorpromazine)	1140863416	risperidone	1140867444	Valium tablet (diazepam)	1140863244
		valproic acid	1140872214	Prozac (fluoxetine)	1140867876	Cymbalta (duloxetine)	1141201834	haloperidol	1140867168	Risperdal (risperidone)	1141177762	Valium syrup (diazepam)	1140863250
		carbamazepine product	1140872064	citalopram	1140921600	Yentreve (duloxetine)	1141200570	Haldol (haloperidol)	1140867184	olanzapine	1140928916	Valium supp (diazepam)	1140855856
		carbamazepine	2038459704	Cipramil (citalopram)	1141151946	venlafaxine	1140916282	Serenace (haloperidol)	1140867092	Zyprexa (olanzapine)	1141167976	temazepam	1140863202
		Tegretol (carbamazepine)	1140872072	escitalopram	1141180212	Efexor (venlafaxine)	1140916288	fluphenazine decanoate	1140867398	aripiprazole	1141195974	Normison (temazepam)	1140863210
		Teril (carbamazepine)	1141167860	Cipralex (escitalopram)	1141190158	amitriptyline	1140879616	fluphenazine	1140882098	Abilify (aripiprazole)	1141202024	Euhypnos (temazepam)	1140863138
		Teril retard (carbamazepine)	1141185460	sertraline	1140867878	Elavil (amitriptyline)	1140867658	Modecate (fluphenazine)	1140867456	amisulpride	1141153490	zopiclone	1140863144
		Timonil retard (carbamazepine)	1141162898	Lustral (sertraline)	1140867884	Tryptizol (amitriptyline)	1140867668	Moditen tablet (fluphenazine)	1140867156	Solian (amisulpride)	1141184742	Zimovane (zopiclone)	1140928004
		Epimaz (carbamazepine)	1140864452	fluvoxamine	1140879544	Lentizol (amitriptyline)	1140867662	Moditen enanthate (fluphenazine)	1140856004	clozapine	1140867420	zaleplon	1141171404
		lamotrigine	1140872290			amitriptyline+perphenazine	1140867948	flupentixol	1140909800	Clozaril (clozapine)	1140882320	Sonata (zaleplon)	1141171410
		Lamictal (lamotrigine)	1140872302			Triptafen (amitriptyline+perphenazine)	1140867934	Flupenthixol (flupentixol)	1140867150			zolpidem	1140865016
						amitriptyline+chlordiazepoxide	1140867938	Depixol (flupentixol)	1140867152			Stilnoct (zolpidem)	1140864916
						Limbitrol 10 (amitriptyline+chlordiazepoxide)	1140856186	Fluanxol (flupentixol)	1140867952			nitrazepam	1140863182
						Limbitrol-5 (amitriptyline+chlordiazepoxide)	1140867928	zuclopenthixol	1140882100			Mogadon (nitrazepam)	1140863194
						phenelzine	1140867850	Clopixol (zuclopenthixol)	1140867342			Nitrados (nitrazepam)	1140855896
						maoi - phenelzine	1140910704	loxapine	1140867406			Remnos (nitrazepam)	1140863196
						Nardil (phenelzine)	1140867852	Loxapac (loxapine)	1140867414			Somnite (nitrazepam)	1140855900
						moclobemide	1140867920	droperidol	1140867084			Noctesed (nitrazepam)	1140855898
						Manerix (moclobemide)	1140867922	Droleptan (droperidol)	1140867086			Surem (nitrazepam)	1140855902
						imipramine	1140879630	trifluoperazine	1140868120			Unisomnia (nitrazepam)	1140855904
						Tofranil (imipramine)	1140867712	Stelazine (trifluoperazine)	1140867244			flunitrazepam	1140863104
						trimipramine	1140867756	thioridazine	1140879750			Rohypnol (flunitrazepam)	1140863106
						Surmontil (trimipramine)	1140867758	Melleril (thioridazine)	1140867312			triazolam	1140855914
						dothiepin	1140879628					Halcion (triazolam)	1140855920
						dosulepin	1140909806
						Prothiaden (dosulepin)	1140867624
						Thaden (dosulepin)	1141171824
						clomipramine	1140879620
						Anafranil (clomipramine)	1140867690
						lofepramine	1140867726
						Gamanil (lofepramine)	1140882310
						Lomont (lofepramine)	1141146062
						mianserin	1140879556
						Bolvidon (mianserin)	1140867806
						Norval (mianserin)	1140867812
