# Supplementary material for: The nosological status of unipolar mania and hypomania within UK Biobank according to objective and subjective measures of diurnal rest and activity
Source: Bipolar Disord. 2022 Jun 16;24(7):726–38. doi: 10.1111/bdi.13237 (PMC9796466; doi:10.1111/bdi.13237)
Supplement: Supplementary file 2 — Table S1 [file BDI-24-726-s002.xlsx]

## Sheet: Supplementary1
Fishers Exact Test Results for Long Sleep Duration
Objective/Subjective	Group Comparison	Fishers Exact Test Odds Ratio	95% Confidence Interval	p value
Objective	BD vs UM	6.139	1.597, 52.354	0.001979
Objective	UM vs Control	3.682	1.004, 30.654	0.05252
Subjective	BD vs UM	2.53	1.349, 5.250	0.001553
Subjective	UM vs Control	0.739	0.407, 1.497	0.2879
