# Supplementary material for: The nosological status of unipolar mania and hypomania within UK Biobank according to objective and subjective measures of diurnal rest and activity
Source: Bipolar Disord. 2022 Jun 16;24(7):726–38. doi: 10.1111/bdi.13237 (PMC9796466; doi:10.1111/bdi.13237)
Supplement: Supplementary file 3 — Table S2 [file BDI-24-726-s001.xlsx]

## Sheet: Supplementary2
Variable	Covariate Adjustment	Group Comparison	Estimate	Std. Error	z value	Pr(>|z|)	Odds Ratio	0.025	0.975	p value (FDR Corrected)
Anxiety	Fully-adj	BD vs Control	3.87058	0.0438982	88.1717	0	47.97	44.034	52.303	0
Anxiety	Fully-adj	BD vs UM	2.73866	0.0925035	29.6061	1.24852e-192	15.466	12.934	18.591	1.22771e-191
Anxiety	Fully-adj	UM vs Control	1.10318	0.0861263	12.8089	1.46174e-37	3.014	2.538	3.558	6.63404e-37
Chronotype (Early)	Fully-adj	BD vs Control	0.0153986	0.0391399	0.393424	0.694006	1.016	0.94	1.096	0.744479
Chronotype (Early)	Fully-adj	BD vs UM	-0.212229	0.0800012	-2.65282	0.00798219	0.809	0.692	0.947	0.0126155
Chronotype (Early)	Fully-adj	UM vs Control	0.259693	0.068762	3.77669	0.000158926	1.297	1.132	1.482	0.000312555
Chronotype (Late)	Fully-adj	BD vs Control	0.501993	0.0507657	9.88843	4.67298e-23	1.652	1.495	1.824	1.5317e-22
Chronotype (Late)	Fully-adj	BD vs UM	0.169535	0.113606	1.49231	0.135619	1.185	0.951	1.485	0.166698
Chronotype (Late)	Fully-adj	UM vs Control	0.332945	0.10258	3.24569	0.00117165	1.395	1.136	1.699	0.00216022
Difficulty Waking	Fully-adj	BD vs Control	0.889039	0.0370307	24.0082	2.28419e-127	2.433	2.262	2.615	1.68459e-126
Difficulty Waking	Fully-adj	BD vs UM	0.645624	0.089349	7.22586	4.97934e-13	1.907	1.604	2.277	1.27731e-12
Difficulty Waking	Fully-adj	UM vs Control	0.265824	0.0830845	3.19945	0.00137692	1.305	1.105	1.531	0.00238936
Happiness - General	Fully-adj	BD vs Control	2.97438	0.0621603	47.8502	0	19.578	17.339	22.124	0
Happiness - General	Fully-adj	BD vs UM	1.9092	0.16781	11.3771	5.43517e-30	6.748	4.922	9.518	2.13783e-29
Happiness - General	Fully-adj	UM vs Control	1.08115	0.168493	6.41657	1.39383e-10	2.948	2.088	4.048	3.16292e-10
Happiness - Health	Fully-adj	BD vs Control	1.71437	0.0407214	42.1001	0	5.553	5.126	6.014	0
Happiness - Health	Fully-adj	BD vs UM	0.969594	0.0978824	9.9057	3.93226e-23	2.637	2.183	3.205	1.36473e-22
Happiness - Health	Fully-adj	UM vs Control	0.748268	0.0919667	8.13629	4.07571e-16	2.113	1.758	2.522	1.09303e-15
Interdaily Stability	Fully-adj	BD vs Control	-0.0172653	0.0187479	-0.920918	0.357093	0.983	0.947	1.02	0.406737
Interdaily Stability	Fully-adj	BD vs UM	-0.00107153	0.0391335	-0.0273814	0.978156	0.999	0.925	1.078	0.978156
Interdaily Stability	Fully-adj	UM vs Control	-0.0205702	0.034192	-0.601607	0.547436	0.98	0.916	1.048	0.598124
Intradaily Variability	Fully-adj	BD vs Control	-0.0337451	0.017854	-1.89006	0.0587505	0.967	0.934	1.001	0.078779
Intradaily Variability	Fully-adj	BD vs UM	0.0612772	0.0377829	1.62182	0.104841	1.063	0.987	1.145	0.131609
Intradaily Variability	Fully-adj	UM vs Control	-0.0711936	0.0322356	-2.20854	0.0272065	0.931	0.874	0.992	0.0386775
Mean Acceleration	Fully-adj	BD vs Control	0.0615827	0.0190274	3.23653	0.00120995	1.064	1.025	1.104	0.00216324
Mean Acceleration	Fully-adj	BD vs UM	0.112165	0.0401549	2.79331	0.00521718	1.119	1.034	1.211	0.00855038
Mean Acceleration	Fully-adj	UM vs Control	-0.0772972	0.0350733	-2.20387	0.0275332	0.926	0.864	0.991	0.0386775
Neuroticism	Fully-adj	BD vs Control	0.437396	0.00628879	69.5517	0	1.549	1.53	1.568	0
Neuroticism	Fully-adj	BD vs UM	0.227674	0.0120124	18.9533	4.14901e-80	1.256	1.227	1.286	2.22538e-79
Neuroticism	Fully-adj	UM vs Control	0.220422	0.0100266	21.9836	4.13587e-107	1.247	1.222	1.271	2.71129e-106
Obj Sleep Duration (Long)	Fully-adj	BD vs Control	0.655908	0.180312	3.63763	0.000275156	1.927	1.334	2.709	0.000523684
Obj Sleep Duration (Short)	Fully-adj	BD vs Control	0.0622134	0.0533467	1.16621	0.24353	1.064	0.958	1.181	0.29323
Obj Sleep Duration (Short)	Fully-adj	BD vs UM	-0.109966	0.109901	-1.00059	0.317026	0.896	0.723	1.112	0.374091
Obj Sleep Duration (Short)	Fully-adj	UM vs Control	0.227388	0.0943768	2.40936	0.0159805	1.255	1.042	1.509	0.0241757
Relative Amplitude	Fully-adj	BD vs Control	0.132934	0.018797	7.07207	1.52644e-12	1.142	1.101	1.185	3.7525e-12
Relative Amplitude	Fully-adj	BD vs UM	0.163925	0.0396363	4.13572	3.53839e-05	1.178	1.09	1.274	7.1988e-05
Relative Amplitude	Fully-adj	UM vs Control	-0.031402	0.0341971	-0.918264	0.35848	0.969	0.906	1.036	0.406737
Risk Taking	Fully-adj	BD vs Control	0.664552	0.0342765	19.388	9.75257e-84	1.944	1.817	2.078	5.75401e-83
Risk Taking	Fully-adj	BD vs UM	-0.0636563	0.0703784	-0.904486	0.365738	0.938	0.818	1.077	0.407142
Risk Taking	Fully-adj	UM vs Control	0.735332	0.0618291	11.893	1.28737e-32	2.086	1.848	2.354	5.42534e-32
Self-Harm	Fully-adj	BD vs Control	2.92383	0.0678317	43.1042	0	18.613	16.306	21.274	0
Self-Harm	Fully-adj	BD vs UM	1.5326	0.161102	9.51321	1.84862e-21	4.63	3.417	6.435	5.74047e-21
Self-Harm	Fully-adj	UM vs Control	1.41448	0.164449	8.60134	7.87925e-18	4.114	2.942	5.615	2.21369e-17
Sleep Duration Difference (Overestimate)	Fully-adj	BD vs Control	0.0107786	0.0860162	0.125309	0.900279	1.011	0.853	1.196	0.931868
Sleep Duration Difference (Overestimate)	Fully-adj	BD vs UM	-0.299963	0.178137	-1.68389	0.092203	0.741	0.522	1.051	0.11826
Sleep Duration Difference (Overestimate)	Fully-adj	UM vs Control	0.338705	0.149086	2.27188	0.023094	1.403	1.047	1.88	0.0340636
Sleep Duration Difference (Underestimate)	Fully-adj	BD vs Control	0.354264	0.0746421	4.74617	2.07305e-06	1.425	1.232	1.65	4.53e-06
Sleep Duration Difference (Underestimate)	Fully-adj	BD vs UM	0.0046028	0.162822	0.0282689	0.977448	1.005	0.729	1.381	0.978156
Sleep Duration Difference (Underestimate)	Fully-adj	UM vs Control	0.368827	0.139347	2.64682	0.00812523	1.446	1.102	1.904	0.0126155
Sleep Efficiency	Fully-adj	BD vs Control	0.0407086	0.0188	2.16536	0.0303604	1.042	1.004	1.081	0.0416574
Sleep Efficiency	Fully-adj	BD vs UM	-0.0137192	0.0392159	-0.349836	0.726462	0.986	0.913	1.065	0.765379
Sleep Efficiency	Fully-adj	UM vs Control	0.0585114	0.0344003	1.7009	0.0889624	1.06	0.991	1.134	0.11664
Sleeplessness	Fully-adj	BD vs Control	0.664598	0.0228871	29.0381	2.17308e-185	1.944	1.859	2.033	1.8316e-184
Sleeplessness	Fully-adj	BD vs UM	0.312014	0.048434	6.44205	1.17873e-10	1.366	1.243	1.502	2.78181e-10
Sleeplessness	Fully-adj	UM vs Control	0.364854	0.0412194	8.85152	8.63355e-19	1.44	1.329	1.562	2.5469e-18
Sub Sleep Duration (Long)	Fully-adj	BD vs Control	1.27939	0.123437	10.3647	3.58993e-25	3.594	2.809	4.559	1.32379e-24
Sub Sleep Duration (Short)	Fully-adj	BD vs Control	0.557373	0.035648	15.6354	4.17567e-55	1.746	1.628	1.872	2.05304e-54
Sub Sleep Duration (Short)	Fully-adj	BD vs UM	0.246108	0.0775049	3.17539	0.00149636	1.279	1.1	1.49	0.00252243
Sub Sleep Duration (Short)	Fully-adj	UM vs Control	0.301824	0.0688693	4.38256	1.17294e-05	1.352	1.18	1.546	2.47156e-05
